# Supplementary material for: A preliminary proteomic characterisation of extracellular vesicles released by the ovine parasitic nematode, Teladorsagia circumcincta
Source: Vet Parasitol. 2016 May 15;221:84–92. doi: 10.1016/j.vetpar.2016.03.008 (PMC4867787; doi:10.1016/j.vetpar.2016.03.008)
Supplement: Supplementary file 1 [file mmc1.xlsx]

## Sheet: Sheet1
Supplementary Table 1.
Proteins identified in EV-enriched Tci-L4ES. In the table are shown: the raw data from the proteomics [Accession number in the Nembase4 database, Molecular weight (MW, kDa), isoelectric point (pI), number of alternative proteins (#Alt. Proteins), Scores, number of peptides (#Peptides), sequence coverage (SC %), and residual mass error 90 (RMS90, ppm)]; the data from the tBLASTn; the motifs presen…
# indicates common to EV-enriched and EV-free Tci-L4ES
Proteomic Raw Data													tBLASTn results
Row	User Flag	OK	Accession	Protein	MW [kDa]	pI	#Alt. Proteins	Scores	#Peptides	SC [%]	RMS90 [ppm]	Rank	tBLASTn hit	Max score	Total score	Query cover	E value	Identities	Accession number	Motif	Signal peptide
1. Structural proteins
6		true	ASP00084_6snuclear	plus strand Method: p4e->BLAST-similarity	40.6	5.5	37	482.3 (M:482.3)	8	24.7	72.61	6	Brugia malayi actin 2 partial mRNA	761	761	1	0	0.99	XM_001898398.1	Actins	No
9		true	ASP00084_3snuclear	plus strand Method: p4e->BLAST-similarity	39.7	5.3	1	462.5 (M:462.5)	8	24.0	117.08	9	Brugia malayi actin 2 partial mRNA	732	732	1	0	0.98	XM_001898398.1	Actins	No
10		true	ASP00847_2snuclear	plus strand Method: p4e->BLAST-similarity	29.0	5.8	1	456.5 (M:456.5)	7	27.9	78.40	10	Necator americanus Actin mRNA	447	447	1	7e-156	0.84	XM_013453918.1	Actins	No
37		true	ASP02463_1snuclear	plus strand Method: p4e->BLAST-similarity	42.2	5.3	21	203.8 (M:203.8)	5	16.5	88.78	37	Dirofilaria immitis actin mRNA, complete cds	748	748	1	0	0.94	JQ780093.1	Actins	No
3		true	CBP01042_2snuclear	plus strand Method: p4e->BLAST-similarity	41.7	5.4	202	511.4 (M:511.4)	10	29.5	170.95	3	Caenorhabditis elegans Actin-4 (act-4), partial mRNA	785	785	1	0	0.99	NM_076440.6	Actins	No
8		true	CRP02913_1snuclear	plus strand Method: p4e->BLAST-similarity	40.1	5.6	1	463.7 (M:463.7)	9	24.4	71.20	8	Caenorhabditis elegans Actin-3 (act-3), partial mRNA	745	745	1	0	0.99	NM_073416.6	Actins	No
52		true	HBP14965_1snuclear	plus strand Method: p4e->BLAST-similarity	24.6	5.1	1	168.0 (M:168.0)	3	16.4	59.00	52	Loa loa beta-actin (LOAG_15273) mRNA, partial cds	457	457	1	1e-161	0.99	XM_003150765.1	Actins	No
11		true	MHP06728_1snuclear	minus strand Method: p4e->BLAST-similarity	27.4	5.2	13	444.7 (M:444.7)	7	28.9	147.04	11	Tetraodon nigroviridis full-length cDNA	477	477	1	3e-166	0.91	CR662767.2	Actins	No
5		true	MJP01140_2snuclear	plus strand Method: p4e->BLAST-similarity	41.0	5.0	1	488.8 (M:488.8)	9	26.5	131.36	5	Meloidogyne enterolobii actin mRNA, complete cds	771	771	1	0	1	KF534787.1	Actins	No
21 #		true	ALP00035_2snuclear	plus strand Method: p4e->BLAST-similarity	11.6	9.5	1	306.3 (M:306.3)	5	48.1	74.88	21	Loa loa hypothetical protein (LOAG_12610) mRNA, complete cds	221	221	1	2e-70	1	XM_003148123.1	Actins	No
43 #		true	CGP00773_1snuclear	minus strand Method: p4e->BLAST-similarity	11.9	9.2	1	180.8 (M:180.8)	5	48.1	198.20	43	Necator americanus Actin mRNA	192	192	0.99	3e-60	0.92	XM_013445960.1	Actins	No
45 #		true	HGP02959_1snuclear	plus strand Method: p4e->BLAST-similarity	23.1	5.4	1	176.5 (M:176.5)	4	25.1	52.35	45	Loa loa beta-actin (LOAG_15273) mRNA, partial cds	407	407	0.99	5e-141	0.93	XM_003150765.1	Actins	No
49 #		true	OVP09945_1snuclear	plus strand Method: p4e->BLAST-similarity	25.5	5.5	1	171.0 (M:171.0)	3	15.9	59.00	49	Necator americanus Actin mRNA	404	404	1	3e-140	0.88	XM_013449124.1	Actins	No
69 #		true	TMP01181_1snuclear	plus strand Method: p4e->BLAST-similarity	13.3	7.6	1	139.1 (M:139.1)	3	15.0	91.02	69	Loa loa hypothetical protein (LOAG_12610) mRNA, complete cds	226	226	0.93	1e-73	0.94	XM_003148123.1	Actins	No
433		true	GRP00004_1	nuclear plus strand Method: p4e->ESTScan	23.8	10.8	1	48.4 (M:48.4)	2	8.8	206.01	433	Caenorhabditis elegans Uncharacterized protein (T24B8.4), partial mRNA	57	57	0.15	5e-10	0.71	NM_001267268.1	WH2 actin-binding	No
64		true	AYP01929_1snuclear	plus strand Method: p4e->BLAST-similarity	50.0	4.7	81	145.8 (M:145.8)	4	8.2	237.96	64	Ancylostoma caninum beta-tubulin isotype 2 mRNA, complete cds	861	861	1	0	0.93	EU876852.1	Beta-tubulin	No
253		true	PVP01960_1snuclear	plus strand Method: p4e->BLAST-similarity	7.8	4.1	1	63.7 (M:63.7)	2	15.2	56.93	253	Cyathostomum coronatum beta-tubulin Cyco-1m mRNA, partial cds	115	115	1	7e-32	0.85	AF487865.1	Beta-tubulin	No
56		true	HCP02868_1snuclear	plus strand Method: p4e->BLAST-similarity	23.4	5.7	1	161.6 (M:161.6)	3	16.0	431.44	56	Ostertagia ostertagi partial mRNA for keratin (ker gene)	228	228	1	1e-72	0.63	AJ429146.1	Keratin	Yes
2. Metabolic proteins
279		true	SRP00687_2snuclear	plus strand Method: p4e->BLAST-similarity	93.2	5.2	8	61.2 (M:61.2)	3	4.9	367.62	279	Caenorhabditis elegans Sodium/potassium-transporting ATPase subunit alpha (eat-6), partial mRNA	1487	1487	1	0	0.84	NM_073868.3	E1-E2 ATPases phosphorylation site	No
192 #		true	HGP00857_1snuclear	plus strand Method: p4e->BLAST-similarity	21.0	6.4	31	74.1 (M:74.1)	2	10.0	70.92	192	Globodera rostochiensis peroxiredoxin (Tpx) mRNA, complete cds	348	348	1	4e-120	0.87	KF963527.1	Thioredoxin peroxidase	No
3. Nuclear proteins
17		true	CBP03667_2snuclear	plus strand Method: p4e->BLAST-similarity	14.3	11.7	65	334.4 (M:334.4)	3	30.7	237.43	17	Caenorhabditis elegans Histone H3.3 type 2 (his-72), partial mRNA	256	256	1	9e-85	0.99	NM_001268234.1	Histone	No
13		true	GPP00010_1snuclear	plus strand Method: p4e->BLAST-similarity	9.3	11.1	53	404.9 (M:404.9)	6	59.8	46.80	13	Loa loa histone H4 (LOAG_12973) mRNA, complete cds	165	165	1	5e-50	1	XM_003148485.1	Histone	No
116		true	TMP05225_1snuclear	plus strand Method: p4e->BLAST-similarity	17.2	12.0	1	96.5 (M:96.5)	2	9.0	103.08	116	Caenorhabditis briggsae C. briggsae CBR-HIS-71 protein (Cbr-his-71) mRNA, complete cds	248	248	0.88	1e-82	0.91	XM_002645111.1	Histone	No
432		true	BMP07401_1snuclear	plus strand Method: p4e->BLAST-similarity	22.6	4.5	1	48.5 (M:48.5)	2	7.0	32.22	432	Brugia malayi elongation factor 1-beta/1-delta partial mRNA	247	247	0.98	5e-82	0.69	XM_001897078.1	Translation elongation factor	No
4. Activation-associated secreted proteins
61		true	TDP00434_1snuclear	plus strand Method: p4e->BLAST-similarity	25.5	6.2	1	150.6 (M:150.6)	2	10.5	57.22	61	Ostertagia ostertagi mRNA for C-type single domain activation associated secreted protein ASP3 precursor (asp3)	268	268	0.97	1e-87	0.59	AM747038.1	Ancylostoma secreted protein-like (SCP/Tpx-1/Ag5/PR-1/Sc7 family)	Yes
90		true	TDP00472_1snuclear	plus strand Method: p4e->BLAST-similarity	17.2	10.6	2	112.0 (M:112.0)	3	21.9	52.52	90	Ostertagia ostertagi mRNA for activation associated secreted protein (al1 gene)	182	182	1	6e-56	0.6	AM712629.1	Ancylostoma secreted protein-like (SCP/Tpx-1/Ag5/PR-1/Sc7 family)	Yes
74		true	TDP00533_1snuclear	plus strand Method: p4e->BLAST-similarity	31.9	9.8	2	134.3 (M:134.3)	2	9.1	83.05	74	Ostertagia ostertagi mRNA for two-domain activation associated secreted protein ASP4 (asp4)	466	466	0.95	1e-161	0.81	AM747039.1	Ancylostoma secreted protein-like (SCP/Tpx-1/Ag5/PR-1/Sc7 family)	Yes
42		true	TDP02274_1snuclear	plus strand Method: p4e->BLAST-similarity	23.3	7.5	1	182.5 (M:182.5)	3	11.1	112.24	42	Ostertagia ostertagi mRNA for C-type single domain activation associated secreted protein ASP3 precursor (asp3)	228	228	1	2e-71	0.56	AM747038.1	Ancylostoma secreted protein-like (SCP/Tpx-1/Ag5/PR-1/Sc7 family)	Yes
135		true	TDP02406_1snuclear	plus strand Method: p4e->BLAST-similarity	11.5	10.5	1	90.1 (M:90.1)	2	16.8	141.91	135	Ostertagia ostertagi mRNA for activation associated secreted protein (al1 gene)	83.6	83.6	1	2e-18	0.44	AM712629.1	Ancylostoma secreted protein-like (SCP/Tpx-1/Ag5/PR-1/Sc7 family)	Yes
149		true	TDP02610_1snuclear	plus strand Method: p4e->BLAST-similarity	9.4	9.7	1	85.0 (M:85.0)	2	13.1	39.62	149	Heligmosomoides polygyrus bakeri venom allergen/ancylostoma secreted protein-like 18 gene, complete cds	85.5	85.5	0.91	2e-18	0.55	JF914925.1	Ancylostoma secreted protein-like (SCP/Tpx-1/Ag5/PR-1/Sc7 family)	No
102		true	TDP02887_1	nuclear plus strand Method: p4e->ESTScan	16.4	11.2	1	100.4 (M:100.4)	4	22.4	311.87	102	Heligmosomoides polygyrus bakeri venom allergen/ancylostoma secreted protein-like 16 gene, complete cds	100	100	0.66	4e-23	0.54	JF914923.1	Ancylostoma secreted protein-like (SCP/Tpx-1/Ag5/PR-1/Sc7 family)	No
1 #		true	TDP00460_2snuclear	plus strand Method: p4e->BLAST-similarity	24.2	9.3	4	860.0 (M:860.0)	14	49.3	156.10	1	Ostertagia ostertagi mRNA for ancylostoma-secreted protein-like protein (aasp2 gene)	312	312	0.99	9e-104	0.66	AJ515523.1	Ancylostoma secreted protein-like (SCP/Tpx-1/Ag5/PR-1/Sc7 family)	No
15 #		true	TDP00656_1snuclear	plus strand Method: p4e->BLAST-similarity	22.0	6.6	2	360.6 (M:360.6)	5	27.8	65.80	15	Ostertagia ostertagi mRNA for C-type single domain activation associated secreted protein ASP3 precursor (asp3)	228	228	1	7e-73	0.54	AM747038.1	Ancylostoma secreted protein-like (SCP/Tpx-1/Ag5/PR-1/Sc7 family)	No
34 #		true	TDP00942_2snuclear	plus strand Method: p4e->BLAST-similarity	24.2	9.0	8	206.8 (M:206.8)	4	26.4	369.36	34	Ostertagia ostertagi mRNA for ancylostoma-secreted protein-like protein (aasp2 gene)	331	331	0.99	4e-111	0.72	AJ515523.1	Ancylostoma secreted protein-like (SCP/Tpx-1/Ag5/PR-1/Sc7 family)	No
2 #		true	TDP00942_3snuclear	plus strand Method: p4e->BLAST-similarity	24.2	9.3	2	708.2 (M:708.2)	12	49.3	169.16	2	Ostertagia ostertagi mRNA for ancylostoma-secreted protein-like protein (aasp2 gene)	312	312	0.99	1e-103	0.67	AJ515523.1	Ancylostoma secreted protein-like (SCP/Tpx-1/Ag5/PR-1/Sc7 family)	No
5. Proteolytic enzymes
7 #		true	TDP00040_3snuclear	plus strand Method: p4e->BLAST-similarity	36.9	6.2	3	481.9 (M:481.9)	8	26.0	111.85	7	Teladorsagia circumcincta secreted cathepsin F (cf1) mRNA, complete cds	666	666	1	0	0.98	DQ133568.1	Eukaryotic thiol (cysteine) proteases	No
4 #		true	TDP00040_5snuclear	plus strand Method: p4e->BLAST-similarity	40.9	7.0	5	510.0 (M:510.0)	8	23.4	113.51	4	Teladorsagia circumcincta secreted cathepsin F (cf1) mRNA, complete cds	736	736	1	0	0.97	DQ133568.1	Eukaryotic thiol (cysteine) proteases	Yes
24		true	TDP02372_1snuclear	plus strand Method: p4e->BLAST-similarity	24.1	6.6	1	276.5 (M:276.5)	4	25.0	67.14	24	PREDICTED: Biomphalaria glabrata aspartic protease 6-like (LOC106078053), mRNA	246	246	1	9e-77	0.54	XM_013238796.1	Eukaryotic and viral aspartyl proteases active site	No
83		true	TDP02397_1snuclear	plus strand Method: p4e->BLAST-similarity	15.9	6.5	1	121.7 (M:121.7)	2	29.3	41.32	83	Necator americanus eukaryotic aspartyl protease mRNA	202	202	1	5e-61	0.69	XM_013452041.1	Eukaryotic and viral aspartyl proteases active site	No
58		true	TDP02584_1snuclear	plus strand Method: p4e->BLAST-similarity	17.6	4.6	1	159.8 (M:159.8)	3	23.5	49.02	58	Necator americanus eukaryotic aspartyl protease mRNA	119	119	1	9e-30	0.45	XM_013452041.1	Eukaryotic and viral aspartyl proteases active site	No
47		true	TDP00199_1snuclear	plus strand Method: p4e->BLAST-similarity	35.9	9.3	1	175.0 (M:175.0)	3	12.9	46.55	47	Ancylostoma ceylanicum metalloprotease 1 precursor (mtp1) mRNA, complete cds	323	323	0.99	2e-103	0.51	AY136547.1	Neutral zinc metallopeptidases	Yes
617		true	TDP03008_1snuclear	minus strand Method: p4e->BLAST-similarity	26.0	9.0	1	40.4 (M:40.4)	2	8.1	128.05	617	H.contortus mRNA for zinc metallopeptidase (putative)	280	280	1	4e-86	0.59	Z75054.1	Neutral zinc metallopeptidases	No
133		true	TDP03234_1snuclear	minus strand Method: p4e->BLAST-similarity	15.7	4.4	1	90.3 (M:90.3)	2	23.2	330.10	133	Haemonchus contortus putative zinc metallopeptidase (Mep2) mRNA, partial cds	164	164	1	2e-45	0.54	AF080117.1	Neutral zinc metallopeptidases	No
6. Excretory / Secretory proteins of unknown function
138		true	TDP01869_1	nuclear plus strand Method: p4e->ESTScan	27.4	8.2	1	89.7 (M:89.7)	3	16.5	432.94	138	Haemonchus contortus 15 kDa excretory/secretory protein mRNA, complete cds	64.7	117	0.91	5e-11	0.36	AY821552.1	No hit	Yes
39 #		true	HCP02856_1snuclear	plus strand Method: p4e->BLAST-similarity	12.8	0.0	3	198.0 (M:198.0)	5	46.7	63.69	39	Teladorsagia circumcincta mRNA for excretory secretory protein (ES20 gene)	199	199	0.99	3e-62	0.89	HF677587.1	No hit	No
31 #		true	HCP06214_1snuclear	plus strand Method: p4e->BLAST-similarity	19.5	0.0	2	214.0 (M:214.0)	5	30.1	66.57	31	Teladorsagia circumcincta mRNA for excretory secretory protein (ES20 gene)	323	323	0.96	5e-110	0.98	HF677587.1	No hit	Yes
54 #		true	TDP00176_1snuclear	plus strand Method: p4e->BLAST-similarity	13.8	10.0	2	165.3 (M:165.3)	4	34.7	106.39	54	Teladorsagia circumcincta mRNA for excretory secretory protein (ES20 gene)	190	190	1	5e-60	0.79	HF677587.1	No hit	No
22 #		true	TDP00436_3snuclear	plus strand Method: p4e->BLAST-similarity	13.0	7.8	3	306.0 (M:306.0)	6	38.8	75.86	22	Ostertagia ostertagi mRNA for putative L3 ES protein	67.8	67.8	1	2e-11	0.36	AJ426451.2	No hit	No
14 #		true	TDP00589_1snuclear	plus strand Method: p4e->BLAST-similarity	15.4	9.3	1	362.4 (M:362.4)	6	40.9	52.76	14	Ostertagia ostertagi mRNA for putative L3 ES protein	93.6	93.6	1	1e-20	0.38	AJ426451.2	No hit	Yes
70		true	OOP00884_1	nuclear plus strand Method: p4e->ESTScan	15.6	9.5	1	139.0 (M:139.0)	3	24.4	435.25	70	Ostertagia ostertagi mRNA for putative L3 ES protein	48.5	48.5	0.92	1e-05	0.28	AJ426451.2	No hit	No
65 #		true	TDP00713_2snuclear	plus strand Method: p4e->BLAST-similarity	12.8	10.3	1	143.9 (M:143.9)	3	26.1	480.99	65	T.colubriformis 30 kD glycoprotein (ESgp30) mRNA, 3' end	90.1	90.1	1	4e-21	0.41	M32033.1	No hit	No
7. Cell to cell, cell to matrix interactions
504		true	PEP00051_1	nuclear plus strand Method: p4e->ESTScan	24.7	5.3	1	44.4 (M:44.4)	2	12.6	1092.69	504	Caenorhabditis briggsae C. briggsae CBR-CLC-4 protein (Cbr-clc-4) mRNA, complete cds	53.5	53.5	0.39	1e-06	0.26	XM_002644064.1	Clc-like (integral membrane component of tight junctions)	No
378		true	MPP01614_1snuclear	plus strand Method: p4e->BLAST-similarity	23.9	5.7	14	52.4 (M:52.4)	2	8.8	806.23	378	Loa loa transmembrane protein (LOAG_00194) mRNA, complete cds	289	289	0.92	1e-96	0.7	XM_003135734.1	GOLD domain profile (transmembrane protein)	Yes
8. Ribosomal proteins
331		true	ASP13427_1snuclear	plus strand Method: p4e->BLAST-similarity	21.2	11.9	1	55.7 (M:55.7)	2	3.8	684.40	331	Loa loa hypothetical protein (LOAG_06664) mRNA, complete cds	298	298	1	3e-100	0.79	XM_003142200.1	60S ribosomal protein	No
9. Rab GTPases
115		true	BMP03608_1snuclear	plus strand Method: p4e->BLAST-similarity	13.5	4.8	1	97.8 (M:97.8)	2	9.2	53.39	115	Caenorhabditis briggsae C. briggsae CBR-RAB-6.2 protein (Cbr-rab-6.2) mRNA, complete cds	212	212	1	8e-68	0.88	XM_002643301.1	Small GTPase Rab1 family profile	No
108		true	CJP06236_1snuclear	plus strand Method: p4e->BLAST-similarity	22.8	7.7	81	99.1 (M:99.1)	2	10.9	43.63	108	Caenorhabditis remanei CRE-RAB-10 protein (Cre-rab-10) mRNA, complete cds	379	379	0.99	3e-132	0.91	XM_003099687.1	Small GTPase Rab1 family profile	No
119		true	PSP01847_2snuclear	plus strand Method: p4e->BLAST-similarity	23.5	9.8	1	95.5 (M:95.5)	2	10.6	43.63	119	Loa loa small GTP binding protein (LOAG_01441) mRNA, complete cds	290	290	0.99	5e-97	0.67	XM_003136980.1	Small GTPase Rab1 family profile	No
255		true	PTP00107_1snuclear	plus strand Method: p4e->BLAST-similarity	22.9	9.4	1	63.2 (M:63.2)	2	8.2	513.90	255	Brugia malayi Ras-related protein Rab-5B partial mRNA	307	307	0.78	1e-103	0.9	XM_001898654.1	Small GTPase Rab1 family profile	No
111		true	XIP05120_1snuclear	plus strand Method: p4e->BLAST-similarity	23.7	7.8	1	98.3 (M:98.3)	3	21.1	36.60	111	Brugia malayi Ras-related protein Rab-10 partial mRNA	347	347	1	2e-118	0.8	XM_001901195.1	Small GTPase Rab1 family profile	No
10. Other function proteins
18		true	AAP00735_1snuclear	plus strand Method: p4e->BLAST-similarity	20.1	5.8	62	318.1 (M:318.1)	6	41.8	52.67	18	Necator americanus ADP-ribosylation factor family protein mRNA	365	365	1	5e-125	0.99	XM_013447130.1	ADP-ribosylation factor	No
27		true	RSP01890_1snuclear	plus strand Method: p4e->BLAST-similarity	20.5	9.1	1	259.5 (M:259.5)	4	21.8	241.02	27	Loa loa ADP-ribosylation factor 1 (LOAG_06291) mRNA, complete cds	340	340	1	3e-116	0.93	XM_003141827.1	ADP-ribosylation factor	No
20		true	RSP02072_1snuclear	plus strand Method: p4e->BLAST-similarity	20.4	5.5	5	310.6 (M:310.6)	5	27.8	53.92	20	Loa loa ADP-ribosylation factor 1 (LOAG_06291) mRNA, complete cds	342	342	1	6e-117	0.92	XM_003141827.1	ADP-ribosylation factor	No
209		true	CSP00154_1snuclear	plus strand Method: p4e->BLAST-similarity	13.0	8.4	2	70.4 (M:70.4)	2	9.9	58.59	209	Caenorhabditis elegans TransThyretin-Related family domain (ttr-27), partial mRNA	240	240	1	6e-80	0.96	NM_073824.4	Transthyretin-like protein	No
48		true	HCP06313_1snuclear	plus strand Method: p4e->BLAST-similarity	9.7	5.3	2	173.8 (M:173.8)	4	59.1	294.76	48	Haemonchus contortus isolate ISE saposin-like protein 1 mRNA, complete cds	85.5	85.5	1	7e-20	0.51	HM003623.1	Saposin B type	No
16 #		true	TDP00444_1	nuclear plus strand Method: p4e->ESTScan	17.9	5.5	2	348.6 (M:348.6)	6	30.8	67.50	16	Haemonchus placei genome assembly H_placei_MHpl1, scaffold HPLM_scaffold0002603	100	142	0.76	1e-20	0.57	LM585677.1	Saposin B type	Yes
210		true	HCP10916_1snuclear	plus strand Method: p4e->BLAST-similarity	40.6	9.7	1	70.4 (M:70.4)	2	3.2	154.12	210	Necator americanus deoxynucleoside kinase mRNA	137	410	0.75	5e-34	0.84	XM_013436153.1	DB module family protein	No
140		true	OVP03185_1snuclear	plus strand Method: p4e->BLAST-similarity	15.9	6.1	1	88.0 (M:88.0)	2	12.7	326.41	140	Brugia malayi DB module family protein partial mRNA	244	244	1	8e-81	0.8	XM_001895951.1	DB module family protein	Yes
393 #		true	OFP01150_1snuclear	plus strand Method: p4e->BLAST-similarity	31.4	9.4	1	51.5 (M:51.5)	2	6.3	45.36	393	Caenorhabditis remanei CRE-AIPL-1 protein (Cre-aipl-1) mRNA, complete cds	207	247	1	3e-59	0.4	XM_003099387.1	Trp-Asp (WD) repeats circular profile	No
11. No homology proteins
562		true	ASP00379_1	nuclear minus strand Method: p4e->ESTScan	15.1	10.1	1	41.9 (M:41.9)	2	11.7	686.38	562	No significant similarity found							No hit	No
29		true	BMP07902_1	nuclear plus strand Method: p4e->ESTScan	18.1	8.9	1	243.6 (M:243.6)	4	12.5	196.61	29	No significant similarity found							No hit	No
28		true	CRP02546_1	nuclear plus strand Method: p4e->ESTScan	9.4	10.4	1	247.9 (M:247.9)	8	27.7	318.99	28	No significant similarity found							No hit	No
353		true	DVP00828_1snuclear	minus strand Method: p4e->BLAST-similarity	21.2	11.4	1	54.1 (M:54.1)	3	9.2	503.06	353	No significant similarity found							No hit	No
94 #		true	GRP04934_1	nuclear plus strand Method: p4e->ESTScan	24.6	10.1	1	107.4 (M:107.4)	3	4.1	173.12	94	No significant similarity found							No hit	No
40 #		true	HBP08988_1	nuclear plus strand Method: p4e->ESTScan	18.1	10.8	1	185.7 (M:185.7)	3	12.7	249.24	40	No significant similarity found							No hit	No
12		true	HCP02887_1	nuclear plus strand Method: p4e->ESTScan	16.8	8.9	2	432.9 (M:432.9)	8	44.1	120.16	12	No significant similarity found							No hit	No
75 #		true	HGP04218_1	nuclear minus strand Method: p4e->ESTScan	21.0	10.4	1	134.1 (M:134.1)	3	6.6	442.49	75	No significant similarity found							No hit	No
35		true	HGP11940_1	nuclear plus strand Method: p4e->ESTScan	15.3	9.9	1	205.7 (M:205.7)	6	14.0	260.66	35	No significant similarity found							No hit	Yes
88		true	MJP02182_1	nuclear plus strand Method: p4e->ESTScan	17.5	10.2	1	115.2 (M:115.2)	3	5.9	73.25	88	No significant similarity found							No hit	No
26		true	OOP00371_1	nuclear minus strand Method: p4e->ESTScan	22.0	4.6	1	265.7 (M:265.7)	5	9.8	198.89	26	No significant similarity found							No hit	No
125		true	OOP01914_1	nuclear plus strand Method: p4e->ESTScan	5.6	4.3	1	93.0 (M:93.0)	2	16.0	52.92	125	No significant similarity found							No hit	No
207		true	SSP03452_1	nuclear plus strand Method: p4e->ESTScan	12.7	9.1	1	70.8 (M:70.8)	2	10.6	24.70	207	No significant similarity found							No hit	No
266		true	TVP00780_1	nuclear minus strand Method: p4e->ESTScan	20.3	9.6	1	62.4 (M:62.4)	2	10.8	317.45	266	No significant similarity found							No hit	No
41		true	TDP02702_1	nuclear minus strand Method: p4e->ESTScan	12.5	9.1	1	183.9 (M:183.9)	4	27.4	432.13	41	No significant similarity found							No hit	Yes
98		true	TDP02738_1	nuclear plus strand Method: p4e->ESTScan	15.2	10.1	2	105.7 (M:105.7)	2	18.8	358.08	98	No significant similarity found							No hit	No
33		true	TDP02964_1	nuclear minus strand Method: p4e->ESTScan	7.9	10.2	2	207.3 (M:207.3)	3	48.6	144.43	33	No significant similarity found							No hit	No
