# Supplementary material for: A preliminary proteomic characterisation of extracellular vesicles released by the ovine parasitic nematode, Teladorsagia circumcincta
Source: Vet Parasitol. 2016 May 15;221:84–92. doi: 10.1016/j.vetpar.2016.03.008 (PMC4867787; doi:10.1016/j.vetpar.2016.03.008)
Supplement: Supplementary file 2 [file mmc2.xlsx]

## Sheet: Sheet1
Supplementary Table 2.
Proteins identified in EV-free Tci-L4ES. In the table are shown: the raw data from the proteomics [Accession number in the Nembase4 database, Molecular weight (MW, kDa), isoelectric point (pI), number of alternative proteins (#Alt. Proteins), Scores, number of peptides (#Peptides), sequence coverage (SC %), and residual mass error 90 (RMS90, ppm)]; the data from the tBLASTn; the motifs present in…
# indicates common to EV-enriched and EV-free Tci-L4ES
Proteomic Raw Data													tBLASTn results
Row	User Flag	OK	Accession	Protein	MW [kDa]	pI	#Alt. Proteins	Scores	#Peptides	SC [%]	RMS90 [ppm]	Rank	tBLASTn hit	Max score	Total score	Query cover	E value	Identities	Accession number	Motif	Signal peptide
1. Structural proteins
95		true	AAP00374_1snuclear	plus strand Method: p4e->BLAST-similarity	25.1	5.4	1	150.0 (M:150.0)	3	17.3	38.98	95	Loa loa beta-actin (LOAG_15273) mRNA, partial cds	455	455	1	8e-161	0.96	XM_003150765.1	Actins	No
67		true	ASP33249_1snuclear	plus strand Method: p4e->BLAST-similarity	26.0	4.8	2	177.8 (M:177.8)	4	20.0	54.35	67	Dirofilaria immitis actin mRNA, complete cds	491	491	1	4e-173	0.99	JQ780093.1	Actins	No
210		true	CRP04413_1snuclear	plus strand Method: p4e->BLAST-similarity	20.0	5.5	1	85.9 (M:85.9)	3	22.1	108.19	210	Loa loa beta-actin (LOAG_15273) mRNA, partial cds	360	360	1	3e-124	0.94	XM_003150765.1	Actins	No
22		true	HBP00098_3snuclear	plus strand Method: p4e->BLAST-similarity	41.7	5.2	96	339.3 (M:339.3)	9	30.6	148.80	22	Cooperia oncophora actin mRNA, complete cds	787	787	1	0	0.99	AY372758.1	Actins	No
204		true	MHP06936_1snuclear	plus strand Method: p4e->BLAST-similarity	17.5	5.4	1	88.2 (M:88.2)	3	43.4	93.66	204	Loa loa beta-actin (LOAG_15273) mRNA, partial cds	335	335	1	1e-114	0.99	XM_003150765.1	Actins	No
205		true	OOP00001_1snuclear	plus strand Method: p4e->BLAST-similarity	15.2	5.7	1	87.7 (M:87.7)	3	29.4	24.37	205	Caenorhabditis brenneri clone 16C1.08 actin (act-1) mRNA, partial cds	264	264	0.96	2e-89	0.94	EU677742.1	Actins	No
158		true	TCP00088_1snuclear	plus strand Method: p4e->BLAST-similarity	27.4	5.7	1	106.1 (M:106.1)	4	22.4	203.41	158	Loa loa beta-actin (LOAG_15273) mRNA, partial cds	479	479	1	5e-170	0.93	XM_003150765.1	Actins	No
19		true	TMP00013_1snuclear	plus strand Method: p4e->BLAST-similarity	41.5	5.2	215	356.2 (M:356.2)	9	29.4	148.99	19	Trichinella spiralis actin-5C (Tsp_08166) mRNA, complete cds	773	773	1	0	0.99	XM_003373527.1	Actins	No
32		true	XIP00217_1snuclear	plus strand Method: p4e->BLAST-similarity	41.8	5.2	8	290.7 (M:290.7)	8	27.9	157.63	32	Bursaphelenchus xylophilus actin-4 mRNA, complete cds	781	781	1	0	0.98	GU130148.1	Actins	No
81 #		true	ALP00035_2snuclear	plus strand Method: p4e->BLAST-similarity	11.6	9.5	1	163.0 (M:163.0)	3	23.1	475.30	81	Loa loa hypothetical protein (LOAG_12610) mRNA, complete cds	221	221	1	2e-70	1	XM_003148123.1	Actins	No
113 #		true	CGP00773_1snuclear	minus strand Method: p4e->BLAST-similarity	11.9	9.2	1	134.5 (M:134.5)	3	22.6	475.30	113	Necator americanus Actin mRNA	192	192	0.99	3e-60	0.92	XM_013445960.1	Actins	No
66 #		true	HGP02959_1snuclear	plus strand Method: p4e->BLAST-similarity	23.1	5.4	1	178.2 (M:178.2)	5	30.4	49.13	66	Loa loa beta-actin (LOAG_15273) mRNA, partial cds	407	407	0.99	5e-141	0.93	XM_003150765.1	Actins	No
88 #		true	OVP09945_1snuclear	plus strand Method: p4e->BLAST-similarity	25.5	5.5	1	156.9 (M:156.9)	4	19.0	51.94	88	Necator americanus Actin mRNA	404	404	1	3e-140	0.88	XM_013449124.1	Actins	No
160 #		true	TMP01181_1snuclear	plus strand Method: p4e->BLAST-similarity	13.3	7.6	1	105.7 (M:105.7)	3	21.7	471.30	160	Loa loa hypothetical protein (LOAG_12610) mRNA, complete cds	226	226	0.93	1e-73	0.94	XM_003148123.1	Actins	No
86		true	AYP01595_1snuclear	minus strand Method: p4e->BLAST-similarity	11.2	9.6	2	158.5 (M:158.5)	2	20.4	598.95	86	Brugia malayi Intermediate filament tail domain containing protein partial mRNA	48.5	48.5	0.96	2e-05	0.35	XM_001901378.1	Intermediate filaments	No
2. Metabolic proteins
91		true	ACP01204_1snuclear	plus strand Method: p4e->BLAST-similarity	32.9	5.3	7	154.2 (M:154.2)	4	14.6	311.65	91	Haemonchus contortus enolase mRNA, complete cds	585	585	0.99	0	0.94	KM502544.1	Enolase	No
69		true	AYP02969_1snuclear	plus strand Method: p4e->BLAST-similarity	47.0	6.0	26	176.6 (M:176.6)	4	13.8	83.99	69	Haemonchus contortus enolase mRNA, complete cds	840	840	0.99	0	0.94	KM502544.1	Enolase	No
541		true	PPP03370_1snuclear	plus strand Method: p4e->BLAST-similarity	30.7	6.5	1	53.8 (M:53.8)	2	4.5	41.44	541	Necator americanus putative hydroxymethylglutaryl-CoA lyase mRNA	439	439	0.99	7e-153	0.73	XM_013442047.1	Pyruvate carboxyltransferase	No
131		true	CBP09379_1snuclear	plus strand Method: p4e->BLAST-similarity	34.9	5.0	6	120.2 (M:120.2)	2	8.5	393.82	131	Caenorhabditis elegans Transitional endoplasmic reticulum ATPase homolog 1 (cdc-48.1), partial mRNA	544	720	1	0	0.86	NM_063872.4	AAA-protein family	No
37		true	WBP01030_1snuclear	plus strand Method: p4e->BLAST-similarity	19.7	4.7	15	262.6 (M:262.6)	6	44.4	159.54	37	Caenorhabditis remanei CRE-CDC-48.2 protein (Cre-cdc-48.2) mRNA, complete cds	297	417	1	2e-93	0.77	XM_003117470.1	AAA-protein family	No
484		true	CBP03155_1snuclear	plus strand Method: p4e->BLAST-similarity	30.4	9.6	2	56.6 (M:56.6)	3	9.3	439.21	484	Caenorhabditis remanei hypothetical protein (CRE_11766) mRNA, complete cds	542	542	1	0	0.93	XM_003108984.1	Fructose-bisphosphate aldolase	No
115		true	TDP00469_1snuclear	plus strand Method: p4e->BLAST-similarity	24.3	6.1	34	133.0 (M:133.0)	2	11.2	54.47	115	Caenorhabditis remanei CRE-ALDO-2 protein (Cre-aldo-2) mRNA, complete cds	387	387	1	1e-132	0.83	XM_003110675.1	Fructose-bisphosphate aldolase	No
31		true	WBP01312_1snuclear	plus strand Method: p4e->BLAST-similarity	27.0	5.9	2	291.4 (M:291.4)	7	39.9	210.37	31	Onchocerca volvulus fructose 1,6 bisphosphate aldolase (Fba) mRNA, complete cds	326	326	1	6e-108	0.65	AF155220.1	Fructose-bisphosphate aldolase	No
34		true	ASP04213_1snuclear	plus strand Method: p4e->BLAST-similarity	19.9	7.8	22	282.0 (M:282.0)	4	14.8	68.15	34	Brugia malayi cyclophilin-type peptidyl-prolyl cis-trans isomerase-15, Bmcyp-5 partial mRNA	285	285	1	1e-95	0.76	XM_001896229.1	Cyclophilin-type peptidyl-prolyl cis-trans isomerase	No
17		true	BXP05429_1snuclear	plus strand Method: p4e->BLAST-similarity	33.0	10.1	20	380.6 (M:380.6)	6	10.3	36.85	17	Caenorhabditis elegans Peptidyl-prolyl cis-trans isomerase 6 (cyn-6), partial mRNA	181	361	0.97	4e-53	0.6	NM_064856.6	Cyclophilin-type peptidyl-prolyl cis-trans isomerase	No
99		true	SRP01982_1snuclear	plus strand Method: p4e->BLAST-similarity	20.6	9.2	2	146.6 (M:146.6)	3	12.3	55.76	99	Caenorhabditis elegans Peptidyl-prolyl cis-trans isomerase 5 (cyn-5), partial mRNA	268	268	0.95	8e-89	0.73	NM_061223.5	Cyclophilin-type peptidyl-prolyl cis-trans isomerase	No
71		true	TSP01680_1snuclear	plus strand Method: p4e->BLAST-similarity	20.3	9.6	1	173.8 (M:173.8)	3	8.6	77.07	71	Trichinella spiralis peptidyl-prolyl cis-trans isomerase B (Tsp_03740) mRNA, complete cds	342	342	1	5e-118	0.93	XM_003374497.1	Cyclophilin-type peptidyl-prolyl cis-trans isomerase	No
21		true	TVP00084_1snuclear	plus strand Method: p4e->BLAST-similarity	18.0	10.0	10	339.8 (M:339.8)	5	13.4	43.86	21	Trichinella spiralis peptidyl-prolyl cis-trans isomerase B (Tsp_03740) mRNA, complete cds	265	265	0.98	3e-88	0.8	XM_003374497.1	Cyclophilin-type peptidyl-prolyl cis-trans isomerase	No
107		true	SRP05514_2snuclear	minus strand Method: p4e->BLAST-similarity	57.8	9.1	43	139.2 (M:139.2)	2	3.8	48.19	107	Necator americanus Glu/Leu/Phe/Val dehydrogenase, dimerization domain protein mRNA	855	855	1	0	0.74	XM_013441299.1	Glutamate dehydrogenases	No
101		true	SSP03034_1snuclear	plus strand Method: p4e->BLAST-similarity	28.0	5.2	16	144.2 (M:144.2)	2	9.2	43.56	101	Caenorhabditis elegans Adenosylhomocysteinase (ahcy-1), partial mRNA	475	475	0.98	2e-165	0.88	NM_059554.6	S-adenosyl-L-homocysteine hydrolase	No
65		true	XIP02435_1snuclear	plus strand Method: p4e->BLAST-similarity	42.2	9.3	378	178.4 (M:178.4)	3	8.4	310.48	65	Loa loa ubiquitin C II (LOAG_06978) mRNA, complete cds	487	868	1	2e-168	0.7	XM_003142512.1	Ubiquitin	No
80		true	XIP05774_1snuclear	plus strand Method: p4e->BLAST-similarity	23.2	11.0	1	164.4 (M:164.4)	3	14.1	600.35	80	Necator americanus ubiquitin family protein mRNA	202	389	1	3e-62	0.61	XM_013445240.1	Ubiquitin	No
203		true	HBP01869_1snuclear	plus strand Method: p4e->BLAST-similarity	21.9	5.3	1	88.3 (M:88.3)	2	15.7	274.81	203	Ancylostoma ceylanicum peroxiredoxin-1 gene, complete cds	359	359	0.99	1e-124	0.86	JX124321.1	Thioredoxin peroxidase	No
61 #		true	HGP00857_1snuclear	plus strand Method: p4e->BLAST-similarity	21.0	6.4	26	187.2 (M:187.2)	3	15.3	88.89	61	Globodera rostochiensis peroxiredoxin (Tpx) mRNA, complete cds	348	348	1	4e-120	0.87	KF963527.1	Thioredoxin peroxidase	No
3		true	HCP02479_1snuclear	plus strand Method: p4e->BLAST-similarity	16.2	6.5	4	1020.4 (M:1020.4)	15	75.5	157.28	3	Ovis aries lysozyme C-1-like (LOC443320), mRNA	303	303	1	1e-102	1	NM_001308588.1	Lysozyme C family	Yes
38		true	CRP05109_1snuclear	plus strand Method: p4e->BLAST-similarity	53.2	5.9	11	261.1 (M:261.1)	5	9.3	513.41	38	Caenorhabditis remanei CRE-GPI-1 protein (Cre-gpi-1) mRNA, complete cds	990	990	1	0	0.99	XM_003107433.1	Glucose-6-phosphate isomerase	No
56		true	HGP09220_1snuclear	plus strand Method: p4e->BLAST-similarity	22.7	6.7	1	195.0 (M:195.0)	4	14.7	266.23	56	Caenorhabditis briggsae C. briggsae CBR-GPI-1 protein (Cbr-gpi-1) mRNA, complete cds	334	334	0.95	8e-110	0.8	XM_002646106.1	Glucose-6-phosphate isomerase	No
116		true	MHP06559_1snuclear	plus strand Method: p4e->BLAST-similarity	22.6	6.1	1	130.7 (M:130.7)	3	12.7	560.44	116	Caenorhabditis elegans Glucose-6-phosphate isomerase (gpi-1), partial mRNA	356	356	1	2e-118	0.8	NM_001026666.4	Glucose-6-phosphate isomerase	No
775		true	CRP06783_1snuclear	plus strand Method: p4e->BLAST-similarity	32.6	8.9	1	45.9 (M:45.9)	2	5.4	161.07	775	Caenorhabditis remanei hypothetical protein (CRE_10816) mRNA, complete cds	477	477	1	7e-166	0.86	XM_003108453.1	Phosphatidate cytidylyltransferase	No
199		true	MIP06111_1snuclear	plus strand Method: p4e->BLAST-similarity	7.0	8.6	14	88.7 (M:88.7)	2	35.3	79.63	199	Ascaris suum lipoamide dehydrogenase mRNA, mitochondrial gene encoding mitochondrial protein, complete cds	130	130	1	1e-34	0.9	AF121894.1	Dihydrolipoamide dehydrogenase	No
140		true	SSP06131_2snuclear	plus strand Method: p4e->BLAST-similarity	19.5	5.9	25	115.3 (M:115.3)	2	15.9	59.69	140	Caenorhabditis briggsae C. briggsae CBR-GPD-1 protein (Cbr-gpd-1) mRNA, complete cds	321	321	1	1e-107	0.84	XM_002635270.1	Glyceraldehyde-3-phosphate dehydrogenase	No
1436		true	TSP13171_1	nuclear plus strand Method: p4e->ESTScan	15.4	8.5	1	35.7 (M:35.7)	2	10.9	1203.24	1436	Trichinella spiralis putative cysteine synthase A (Tsp_13585) mRNA, partial cds	86.7	86.7	0.32	9e-19	0.93	XM_003370515.1	Cysteine synthase	No
3. Nuclear proteins
287		true	CBP00913_1snuclear	plus strand Method: p4e->BLAST-similarity	55.6	7.1	1	72.6 (M:72.6)	2	8.2	205.49	287	Caenorhabditis remanei CRE-EFT-2 protein (Cre-eft-2) mRNA, complete cds	924	924	1	0	0.9	XM_003105009.1	Elongation factor	No
98		true	DVP00256_1snuclear	plus strand Method: p4e->BLAST-similarity	94.7	6.1	52	146.9 (M:146.9)	3	5.0	179.21	98	Necator americanus elongation factor 2 mRNA	1635	1635	0.99	0	0.92	XM_013443484.1	Elongation factor	No
4. Stress proteins
11		true	ACP02548_1snuclear	plus strand Method: p4e->BLAST-similarity	69.7	5.1	96	464.3 (M:464.3)	7	16.3	48.27	11	Ancylostoma caninum HSP-1 (hsp-1) mRNA, complete cds	1170	1170	0.99	0	0.91	KP686396.1	Heat shock hsp70 proteins	No
111		true	ACP25310_1snuclear	plus strand Method: p4e->BLAST-similarity	19.7	9.3	1	135.5 (M:135.5)	2	13.4	88.97	111	Ancylostoma caninum HSP-1 (hsp-1) mRNA, complete cds	302	302	1	2e-96	0.82	KP686396.1	Heat shock hsp70 proteins	No
112		true	BMP12100_1snuclear	plus strand Method: p4e->BLAST-similarity	16.3	4.9	1	134.7 (M:134.7)	2	24.0	30.45	112	O.volvulus heat shock protein 70 mRNA, partial cds	227	227	0.99	8e-72	0.75	J04006.1	Heat shock hsp70 proteins	No
16		true	BXP00182_2snuclear	plus strand Method: p4e->BLAST-similarity	70.0	5.1	13	380.9 (M:380.9)	5	11.1	70.88	16	Bursaphelenchus xylophilus heat shock protein (HSP70) mRNA, complete cds	1212	1212	1	0	0.93	DQ785812.1	Heat shock hsp70 proteins	No
60		true	BXP02785_1snuclear	plus strand Method: p4e->BLAST-similarity	39.2	5.0	1	188.4 (M:188.4)	5	8.6	210.94	60	Ditylenchus destructor heat shock protein 70-C mRNA, complete cds	599	599	1	0	0.85	JQ422276.1	Heat shock hsp70 proteins	No
90		true	CJP00280_1snuclear	plus strand Method: p4e->BLAST-similarity	81.0	4.9	26	155.2 (M:155.2)	4	6.5	418.71	90	Bursaphelenchus doui heat shock protein 90 (hsp90-1) mRNA, partial cds	1092	1092	1	0	0.76	GU373910.1	Heat shock hsp90 proteins	No
41		true	CRP03786_1snuclear	plus strand Method: p4e->BLAST-similarity	41.5	7.7	8	247.4 (M:247.4)	3	11.7	338.59	41	Caenorhabditis remanei hypothetical protein (CRE_01029) mRNA, complete cds	731	731	1	0	0.96	XM_003104036.1	Heat shock hsp70 proteins	No
14		true	HBP00250_1snuclear	plus strand Method: p4e->BLAST-similarity	64.8	5.2	28	434.1 (M:434.1)	8	10.1	58.60	14	Necator americanus heat shock cognate protein 1 mRNA	1074	1074	0.96	0	0.93	XM_013448198.1	Heat shock hsp70 proteins	Yes
23		true	HBP00302_1snuclear	plus strand Method: p4e->BLAST-similarity	58.5	6.5	1	333.9 (M:333.9)	6	16.5	68.97	23	Ancylostoma caninum HSP-1 (hsp-1) mRNA, complete cds	979	979	0.99	0	0.89	KP686396.1	Heat shock hsp70 proteins	No
12		true	HGP00199_1snuclear	plus strand Method: p4e->BLAST-similarity	67.7	5.2	7	457.2 (M:457.2)	7	17.1	48.81	12	Heterodera glycines heat shock protein 70 (HSP70) mRNA, complete cds	1210	1210	1	0	0.96	FJ816100.1	Heat shock hsp70 proteins	No
77		true	GRP00639_1snuclear	plus strand Method: p4e->BLAST-similarity	45.1	4.9	2	171.3 (M:171.3)	4	3.0	65.34	77	Heterodera glycines heat shock protein 70-C mRNA, complete cds	711	711	1	0	0.88	AF529194.1	Heat shock hsp70 proteins	No
13		true	MHP00454_1snuclear	plus strand Method: p4e->BLAST-similarity	44.0	5.5	1	443.0 (M:443.0)	7	28.0	51.14	13	Meloidogyne enterolobii heat shock protein 70 (Hsp70) mRNA, complete cds	758	758	1	0	0.92	KF739434.1	Heat shock hsp70 proteins	No
52		true	MIP01158_1snuclear	plus strand Method: p4e->BLAST-similarity	8.7	10.5	1	205.6 (M:205.6)	4	19.7	36.47	52	Meloidogyne enterolobii heat shock protein 70 (Hsp70) mRNA, complete cds	129	129	0.98	1e-33	0.81	KF739434.1	Heat shock hsp70 proteins	No
308		true	PTP01315_1snuclear	plus strand Method: p4e->BLAST-similarity	22.6	5.2	2	70.5 (M:70.5)	2	6.7	133.61	308	Bursaphelenchus mucronatus heat shock protein 90 (hsp90) mRNA, complete cds	260	260	1	9e-85	0.67	FJ555024.1	Heat shock hsp90 proteins	No
30		true	SRP00215_3snuclear	plus strand Method: p4e->BLAST-similarity	70.2	5.1	4	293.2 (M:293.2)	4	10.2	73.16	30	Parastrongyloides trichosuri heat shock 70 protein gene, complete cds	1122	1195	1	0	0.9	AF278536.1	Heat shock hsp70 proteins	No
108		true	TSP01927_1snuclear	plus strand Method: p4e->BLAST-similarity	49.6	5.0	3	138.0 (M:138.0)	4	10.6	415.86	108	Trichinella spiralis heat shock protein 90 (Tsp_03752) mRNA, complete cds	763	763	1	0	0.88	XM_003374508.1	Heat shock hsp90 proteins	No
36		true	TSP07456_1snuclear	plus strand Method: p4e->BLAST-similarity	23.8	8.9	1	271.5 (M:271.5)	5	27.8	234.12	36	Trichinella spiralis heat shockprotein C (Tsp_03312) mRNA, complete cds	446	446	1	1e-150	1	XM_003379608.1	Heat shock hsp70 proteins	Yes
18		true	XIP00081_1snuclear	plus strand Method: p4e->BLAST-similarity	69.5	7.7	6	377.6 (M:377.6)	6	14.2	46.53	18	Trichinella nativa heat shock protein 70 (HSP70) mRNA, complete cds	1037	1037	0.97	0	0.82	EF683113.1	Heat shock hsp70 proteins	No
49		true	XIP00142_1snuclear	plus strand Method: p4e->BLAST-similarity	51.9	5.5	27	209.0 (M:209.0)	6	12.1	236.03	49	Anisakis brevispiculata heat shock protein 90 (hsp90) mRNA, complete cds	737	737	1	0	0.79	KF840397.1	Heat shock hsp90 proteins	No
73		true	ASP00457_2snuclear	plus strand Method: p4e->BLAST-similarity	26.8	5.1	1	173.6 (M:173.6)	3	13.6	65.72	73	Ditylenchus destructor 14-3-3 (14-3-3a) mRNA, complete cds	415	415	1	4e-144	0.84	HQ123250.1	14-3-3 proteins	No
54		true	BMP00748_1snuclear	plus strand Method: p4e->BLAST-similarity	25.4	5.3	1	200.0 (M:200.0)	3	21.5	124.60	54	Brugia malayi 14-3-3-like protein 2 partial mRNA	367	367	1	3e-126	0.76	XM_001893631.1	14-3-3 proteins	No
55		true	CJP02044_1snuclear	plus strand Method: p4e->BLAST-similarity	28.1	4.5	2	199.8 (M:199.8)	3	12.5	320.07	55	Caenorhabditis briggsae C. briggsae CBR-PAR-5 protein (Cbr-par-5) mRNA, complete cds	466	466	1	3e-165	0.92	XM_002633363.1	14-3-3 proteins	No
144		true	HGP05426_1snuclear	plus strand Method: p4e->BLAST-similarity	21.9	5.7	4	114.2 (M:114.2)	2	6.7	78.39	144	Caenorhabditis elegans Fourteen-Three-Three family (ftt-2), partial mRNA	248	248	1	6e-81	0.61	NM_077537.5	14-3-3 proteins	No
50		true	ZPP00029_1snuclear	plus strand Method: p4e->BLAST-similarity	25.7	5.1	103	208.5 (M:208.5)	2	8.0	67.75	50	Bursaphelenchus xylophilus 14-3-3 protein mRNA, complete cds	447	447	1	4e-157	0.97	GU130158.1	14-3-3 proteins	No
458		true	HCP13213_1snuclear	plus strand Method: p4e->BLAST-similarity	14.0	10.1	3	57.5 (M:57.5)	2	22.5	287.95	458	Caenorhabditis briggsae Hypothetical protein CBG00617 (CBG00617) mRNA, complete cds	139	139	0.96	8e-40	0.56	XM_002630161.1	Hypoxia induced protein	No
5. Calcium binding proteins
39		true	BMP00928_1snuclear	plus strand Method: p4e->BLAST-similarity	22.7	8.5	1	255.2 (M:255.2)	4	28.9	53.60	39	Caenorhabditis briggsae C. briggsae CBR-CPN-2 protein (Cbr-cpn-2) mRNA, complete cds	137	137	0.98	1e-37	0.39	XM_002632145.1	Calponin	No
100		true	HCP00292_1snuclear	plus strand Method: p4e->BLAST-similarity	48.7	6.7	2	145.7 (M:145.7)	2	6.6	431.31	100	Caenorhabditis elegans AcTiniN (atn-1), partial mRNA	737	737	1	0	0.86	NM_073727.3	Calponin	No
6. Activation-associated secreted proteins
897		true	OOP00308_1snuclear	minus strand Method: p4e->BLAST-similarity	19.4	9.0	1	42.5 (M:42.5)	2	9.8	7.38	897	Ostertagia ostertagi mRNA for C-type single domain activation associated secreted protein ASP3 precursor (asp3)	160	160	0.98	2e-46	0.44	AM747038.1	Ancylostoma secreted protein-like (SCP/Tpx-1/Ag5/PR-1/Sc7 family)	No
26		true	TDP00435_2snuclear	plus strand Method: p4e->BLAST-similarity	24.3	9.4	1	311.2 (M:311.2)	5	34.1	248.88	26	Ostertagia ostertagi mRNA for ancylostoma-secreted protein-like protein (aasp2 gene)	301	301	1	1e-100	0.67	AJ515523.1	Ancylostoma secreted protein-like (SCP/Tpx-1/Ag5/PR-1/Sc7 family)	No
8		true	TDP00435_3snuclear	plus strand Method: p4e->BLAST-similarity	23.5	7.7	3	525.4 (M:525.4)	8	54.3	316.03	8	Ostertagia ostertagi mRNA for ancylostoma-secreted protein-like protein (aasp2 gene)	327	327	0.98	6e-111	0.73	AJ515523.1	Ancylostoma secreted protein-like (SCP/Tpx-1/Ag5/PR-1/Sc7 family)	No
168		true	TDP00447_5snuclear	plus strand Method: p4e->BLAST-similarity	22.8	8.5	3	103.2 (M:103.2)	3	13.7	462.07	168	Ostertagia ostertagi mRNA for C-type single domain activation associated secreted protein ASP3 precursor (asp3)	276	276	0.99	3e-91	0.61	AM747038.1	Ancylostoma secreted protein-like (SCP/Tpx-1/Ag5/PR-1/Sc7 family)	No
29		true	TDP00462_1snuclear	plus strand Method: p4e->BLAST-similarity	24.3	6.6	2	296.6 (M:296.6)	5	26.7	54.65	29	Ostertagia ostertagi mRNA for C-type single domain activation associated secreted protein ASP3 precursor (asp3)	413	413	1	5e-145	0.86	AM747038.1	Ancylostoma secreted protein-like (SCP/Tpx-1/Ag5/PR-1/Sc7 family)	Yes
28		true	TDP00462_2snuclear	plus strand Method: p4e->BLAST-similarity	23.9	5.8	1	307.7 (M:307.7)	6	41.7	47.72	28	Ostertagia ostertagi mRNA for C-type single domain activation associated secreted protein ASP3 precursor (asp3)	409	409	1	2e-143	0.87	AM747038.1	Ancylostoma secreted protein-like (SCP/Tpx-1/Ag5/PR-1/Sc7 family)	Yes
84		true	TDP00462_4snuclear	plus strand Method: p4e->BLAST-similarity	24.4	5.8	1	159.6 (M:159.6)	3	18.1	55.29	84	Ostertagia ostertagi mRNA for C-type single domain activation associated secreted protein ASP3 precursor (asp3)	407	407	1	6e-143	0.86	AM747038.1	Ancylostoma secreted protein-like (SCP/Tpx-1/Ag5/PR-1/Sc7 family)	Yes
10		true	TDP00468_3snuclear	plus strand Method: p4e->BLAST-similarity	27.4	6.4	1	486.0 (M:486.0)	10	47.8	165.43	10	Teladorsagia circumcincta mRNA for activation-associated secretory protein (Asp-1 gene)	478	478	0.96	7e-170	0.97	FN652296.1	Ancylostoma secreted protein-like (SCP/Tpx-1/Ag5/PR-1/Sc7 family)	Yes
9		true	TDP00468_5snuclear	plus strand Method: p4e->BLAST-similarity	27.4	6.0	5	519.0 (M:519.0)	11	49.0	232.56	9	Teladorsagia circumcincta mRNA for activation-associated secretory protein (Asp-1 gene)	482	482	0.96	9e-172	0.98	FN652296.1	Ancylostoma secreted protein-like (SCP/Tpx-1/Ag5/PR-1/Sc7 family)	Yes
25		true	TDP00691_1snuclear	plus strand Method: p4e->BLAST-similarity	25.8	4.8	4	326.5 (M:326.5)	6	29.3	267.38	25	Ancylostoma braziliense secreted protein 5 precursor-like mRNA, partial sequence	130	130	0.84	7e-33	0.38	FJ593955.3	Ancylostoma secreted protein-like (SCP/Tpx-1/Ag5/PR-1/Sc7 family)	Yes
151		true	TDP00997_1snuclear	plus strand Method: p4e->BLAST-similarity	23.0	6.0	3	111.0 (M:111.0)	2	13.7	73.07	151	Heligmosomoides polygyrus bakeri venom allergen/ancylostoma secreted protein-like 2 isoform 2 gene, complete cds	84.7	127	0.96	1e-16	0.32	JF914907.1	Ancylostoma secreted protein-like (SCP/Tpx-1/Ag5/PR-1/Sc7 family)	No
43		true	TDP01271_2snuclear	plus strand Method: p4e->BLAST-similarity	22.3	8.1	9	234.9 (M:234.9)	8	36.2	289.21	43	Ostertagia ostertagi mRNA for C-type single domain activation associated secreted protein ASP3 precursor (asp3)	260	260	0.99	3e-85	0.6	AM747038.1	Ancylostoma secreted protein-like (SCP/Tpx-1/Ag5/PR-1/Sc7 family)	Yes
82		true	TDP01414_1snuclear	plus strand Method: p4e->BLAST-similarity	21.9	10.0	1	162.5 (M:162.5)	3	21.4	63.95	82	Heligmosomoides polygyrus bakeri venom allergen/ancylostoma secreted protein-like 5 gene, complete cds	172	172	0.98	2e-48	0.46	JF914911.1	Ancylostoma secreted protein-like (SCP/Tpx-1/Ag5/PR-1/Sc7 family)	No
57		true	TDP02639_1snuclear	minus strand Method: p4e->BLAST-similarity	22.8	8.3	1	189.8 (M:189.8)	6	22.5	72.05	57	Heligmosomoides polygyrus bakeri venom allergen/ancylostoma secreted protein-like 16 gene, complete cds	184	184	0.95	6e-53	0.48	JF914923.1	Ancylostoma secreted protein-like (SCP/Tpx-1/Ag5/PR-1/Sc7 family)	No
40		true	TDP02996_1snuclear	plus strand Method: p4e->BLAST-similarity	13.1	10.3	1	252.8 (M:252.8)	4	45.5	231.71	40	Heligmosomoides polygyrus bakeri venom allergen/ancylostoma secreted protein-like 14 gene, complete cds	94.4	94.4	0.75	3e-21	0.44	JF914921.1	Ancylostoma secreted protein-like (SCP/Tpx-1/Ag5/PR-1/Sc7 family)	No
4 #		true	TDP00460_2snuclear	plus strand Method: p4e->BLAST-similarity	24.2	9.3	3	918.0 (M:918.0)	14	59.1	89.88	4	Ostertagia ostertagi mRNA for ancylostoma-secreted protein-like protein (aasp2 gene)	312	312	0.99	9e-104	0.66	AJ515523.1	Ancylostoma secreted protein-like (SCP/Tpx-1/Ag5/PR-1/Sc7 family)	No
149 #		true	TDP00656_1snuclear	plus strand Method: p4e->BLAST-similarity	22.0	6.6	2	112.0 (M:112.0)	3	16.5	73.97	149	Ostertagia ostertagi mRNA for C-type single domain activation associated secreted protein ASP3 precursor (asp3)	228	228	1	7e-73	0.54	AM747038.1	Ancylostoma secreted protein-like (SCP/Tpx-1/Ag5/PR-1/Sc7 family)	No
7 #		true	TDP00942_2snuclear	plus strand Method: p4e->BLAST-similarity	24.2	9.0	5	565.0 (M:565.0)	8	36.6	124.97	7	Ostertagia ostertagi mRNA for ancylostoma-secreted protein-like protein (aasp2 gene)	331	331	0.99	4e-111	0.72	AJ515523.1	Ancylostoma secreted protein-like (SCP/Tpx-1/Ag5/PR-1/Sc7 family)	No
5 #		true	TDP00942_3snuclear	plus strand Method: p4e->BLAST-similarity	24.2	9.3	2	788.5 (M:788.5)	13	59.1	93.78	5	Ostertagia ostertagi mRNA for ancylostoma-secreted protein-like protein (aasp2 gene)	312	312	0.99	1e-103	0.67	AJ515523.1	Ancylostoma secreted protein-like (SCP/Tpx-1/Ag5/PR-1/Sc7 family)	No
7. Membrane proteins
293		true	MIP03108_1snuclear	minus strand Method: p4e->BLAST-similarity	21.8	5.9	1	72.1 (M:72.1)	4	11.8	354.52	293	Brugia malayi ABC transporter transmembrane region family protein partial mRNA	169	169	0.9	3e-45	0.5	XM_001900137.1	ABC transporters family	No
8. Proteolytic enzymes
2 #		true	TDP00040_3snuclear	plus strand Method: p4e->BLAST-similarity	36.9	6.2	3	1350.5 (M:1350.5)	19	41.3	109.35	2	Teladorsagia circumcincta secreted cathepsin F (cf1) mRNA, complete cds	666	666	1	0	0.98	DQ133568.1	Eukaryotic thiol (cysteine) proteases	No
1 #		true	TDP00040_5snuclear	plus strand Method: p4e->BLAST-similarity	40.9	7.0	6	1566.1 (M:1566.1)	23	44.0	118.67	1	Teladorsagia circumcincta secreted cathepsin F (cf1) mRNA, complete cds	736	736	1	0	0.97	DQ133568.1	Eukaryotic thiol (cysteine) proteases	Yes
72		true	TDP01025_2snuclear	plus strand Method: p4e->BLAST-similarity	25.8	5.0	2	173.8 (M:173.8)	4	18.9	69.72	72	Ostertagia ostertagi mRNA for metalloprotease I (metal I gene)	251	251	0.95	4e-77	0.56	AJ439463.2	Neutral zinc metallopeptidases	No
6		true	TDP01863_1snuclear	plus strand Method: p4e->BLAST-similarity	38.3	5.8	3	635.9 (M:635.9)	13	37.9	196.88	6	Teladorsagia circumcincta mRNA for metalloproteinase (MEP-1 gene)	711	711	1	0	0.97	HF677586.1	Neutral zinc metallopeptidases	No
46		true	TDP01948_1snuclear	plus strand Method: p4e->BLAST-similarity	21.2	6.6	1	214.0 (M:214.0)	4	17.5	22.17	46	Ostertagia ostertagi partial mRNA for metalloprotease	164	164	1	5e-46	0.43	AJ419180.1	Neutral zinc metallopeptidases	No
9. Collagen and collagen associated proteins
62		true	TDP01447_1	nuclear plus strand Method: p4e->ESTScan	19.2	5.2	1	183.2 (M:183.2)	3	9.5	490.10	62	Necator americanus nematode cuticle collagen domain protein mRNA	108	108	0.32	1e-25	0.77	XM_013450008.1	Nematode cuticle collagen	No
10. Globins (heme-binding proteins)
117		true	OOP00190_1snuclear	plus strand Method: p4e->BLAST-similarity	18.6	6.5	16	130.4 (M:130.4)	3	22.7	40.26	117	Ostertagia ostertagi partial mRNA for globin-like ES protein F6	269	269	0.82	2e-90	0.96	AJ427357.1	Globin family profile	No
11. Excretory / Secretory proteins of unknown function
79		true	TDP00473_1snuclear	plus strand Method: p4e->BLAST-similarity	7.7	0.0	1	164.8 (M:164.8)	3	26.9	98.99	79	Ostertagia ostertagi partial mRNA for 17 kDa ES antigen protein	85.9	85.9	1	4e-20	0.61	AJ318472.1	No hit	Yes
70		true	HCP02795_1snuclear	plus strand Method: p4e->BLAST-similarity	15.9	9.7	1	174.1 (M:174.1)	4	24.1	65.40	70	Teladorsagia circumcincta mRNA for excretory secretory protein (ES20 gene)	89.7	89.7	1	1e-20	0.37	HF677587.1	No hit	No
24 #		true	HCP02856_1snuclear	plus strand Method: p4e->BLAST-similarity	12.8	0.0	3	333.4 (M:333.4)	7	46.7	49.03	24	Teladorsagia circumcincta mRNA for excretory secretory protein (ES20 gene)	199	199	0.99	3e-62	0.89	HF677587.1	Casein kinase II phosphorylation site	No
20 #		true	HCP06214_1snuclear	plus strand Method: p4e->BLAST-similarity	19.5	0.0	2	349.8 (M:349.8)	8	41.6	60.34	20	Teladorsagia circumcincta mRNA for excretory secretory protein (ES20 gene)	323	323	0.96	5e-110	0.98	HF677587.1	Protein kinase C	Yes
59		true	TDP00223_1snuclear	plus strand Method: p4e->BLAST-similarity	14.3	9.8	2	188.8 (M:188.8)	4	29.2	57.91	59	Teladorsagia circumcincta mRNA for excretory secretory protein (ES20 gene)	96.3	96.3	1	3e-23	0.39	HF677587.1	Glycosyl hydrolases family 5	No
42 #		true	TDP00176_1snuclear	plus strand Method: p4e->BLAST-similarity	13.8	10.0	2	238.5 (M:238.5)	6	39.0	57.23	42	Teladorsagia circumcincta mRNA for excretory secretory protein (ES20 gene)	190	190	1	5e-60	0.79	HF677587.1	No hit	No
83		true	TDP00723_1snuclear	plus strand Method: p4e->BLAST-similarity	15.5	9.5	1	159.9 (M:159.9)	4	27.1	334.57	83	Ostertagia ostertagi mRNA for putative L3 ES protein	89.4	89.4	1	2e-20	0.38	AJ426451.2	No hit	Yes
75		true	OOP03925_1snuclear	minus strand Method: p4e->BLAST-similarity	17.9	9.7	1	172.2 (M:172.2)	4	16.3	43.76	75	O.ostertagi mRNA for excretory/secretory antigen	259	581	0.98	2e-82	0.87	Z46800.1	No hit	No
27 #		true	TDP00436_3snuclear	plus strand Method: p4e->BLAST-similarity	13.0	7.8	3	309.8 (M:309.8)	5	41.4	98.46	27	Ostertagia ostertagi mRNA for putative L3 ES protein	67.8	67.8	1	2e-11	0.36	AJ426451.2	No hit	No
15 #		true	TDP00589_1snuclear	plus strand Method: p4e->BLAST-similarity	15.4	9.3	1	392.0 (M:392.0)	7	40.9	61.05	15	Ostertagia ostertagi mRNA for putative L3 ES protein	93.6	93.6	1	1e-20	0.38	AJ426451.2	No hit	Yes
78 #		true	TDP00713_2snuclear	plus strand Method: p4e->BLAST-similarity	12.8	10.3	1	170.7 (M:170.7)	4	26.1	254.68	78	T.colubriformis 30 kD glycoprotein (ESgp30) mRNA, 3' end	90.1	90.1	1	4e-21	0.41	M32033.1	No hit	No
12. Other function proteins
188 #		true	TDP00444_1	nuclear plus strand Method: p4e->ESTScan	17.9	5.5	2	93.7 (M:93.7)	2	10.9	78.75	188	Haemonchus placei genome assembly H_placei_MHpl1, scaffold HPLM_scaffold0002603	100	142	0.76	1e-20	0.57	LM585677.1	Saposin B type	Yes
206		true	ACP02775_1smitochondria	plus strand Method: p4e->BLAST-similarity	17.6	4.8	1	87.5 (M:87.5)	2	11.8	1413.83	206	Contracaecum osculatum baicalensis voucher CBAI1 cytochrome oxidase subunit II gene, partial cds; mitochondrial	185	185	1	1e-59	0.64	EU477208.1	Cytochrome oxidase	No
58		true	BMP11202_1snuclear	plus strand Method: p4e->BLAST-similarity	17.2	8.5	1	189.5 (M:189.5)	4	19.9	85.99	58	Trichinella spiralis Rho GDP-dissociation inhibitor 1 (Tsp_05197) mRNA, complete cds	134	134	1	2e-36	0.48	XM_003369739.1	Rho GDP-dissociation inhibitor	No
114		true	TSP00580_1snuclear	plus strand Method: p4e->BLAST-similarity	26.1	5.6	11	133.8 (M:133.8)	2	8.3	58.54	114	Trichinella spiralis Rab GDP dissociation inhibitor alpha (Tsp_02829) mRNA, complete cds	475	475	1	9e-167	1	XM_003379111.1	Rab GDP-dissociation inhibitor	No
512		true	HCP12420_1snuclear	plus strand Method: p4e->BLAST-similarity	25.3	9.8	1	54.9 (M:54.9)	2	10.0	51.85	512	Caenorhabditis elegans Isocitrate dehydrogenase [NADP] (idh-1), partial mRNA	400	400	1	3e-137	0.86	NM_001268464.1	Isocitrate dehydrogenase (NADP(+))	No
539		true	MCP03763_1snuclear	plus strand Method: p4e->BLAST-similarity	9.2	11.1	1	53.9 (M:53.9)	2	24.4	276.80	539	Necator americanus homeobox domain protein mRNA	107	107	0.75	5e-28	0.86	XM_013440530.1	Homeobox domain protein	No
483		true	MHP04004_1snuclear	plus strand Method: p4e->BLAST-similarity	29.6	9.8	1	56.6 (M:56.6)	2	6.9	139.71	483	Caenorhabditis remanei CRE-CAH-5 protein (Cre-cah-5) mRNA, complete cds	228	228	0.98	2e-70	0.46	XM_003118270.1	Alpha-carbonic anhydrases	No
353		true	MHP09630_1	nuclear minus strand Method: p4e->ESTScan	23.3	4.9	1	65.2 (M:65.2)	2	5.7	473.72	353	Cyathostominae sp. JM-2007a LIM domain protein variant (lim-1) mRNA, complete cds, alternatively spliced	41.2	41.2	0.18	0.0002	0.5	EU014896.1	LIM domain protein	No
103		true	OOP00207_1snuclear	plus strand Method: p4e->BLAST-similarity	20.3	6.6	1	141.3 (M:141.3)	4	25.1	333.89	103	Caenorhabditis briggsae C. briggsae CBR-ORA-1 protein (Cbr-ora-1) mRNA, complete cds	159	159	1	3e-46	0.53	XM_002634330.1	onchocerca related antigen	No
48		true	TDP00820_1snuclear	plus strand Method: p4e->BLAST-similarity	23.4	7.9	2	209.5 (M:209.5)	3	27.6	408.83	48	Caenorhabditis remanei hypothetical protein (CRE_10152) mRNA, complete cds	168	168	0.99	2e-49	0.49	XM_003108101.1	onchocerca related antigen	Yes
44		true	SRP04421_1snuclear	plus strand Method: p4e->BLAST-similarity	18.7	9.9	1	215.8 (M:215.8)	4	23.3	412.16	44	Brugia malayi Mob1/phocein family protein partial mRNA	182	182	1	4e-54	0.48	XM_001902531.1	Mob1/phocein family protein	No
247 #		true	OFP01150_1snuclear	plus strand Method: p4e->BLAST-similarity	31.4	9.4	1	76.9 (M:76.9)	3	6.3	255.73	247	Caenorhabditis remanei CRE-AIPL-1 protein (Cre-aipl-1) mRNA, complete cds	207	247	1	3e-59	0.4	XM_003099387.1	Trp-Asp (WD) repeats circular profile	No
13. No homology proteins
290		true	ACP07546_1snuclear	minus strand Method: p4e->BLAST-similarity	38.2	5.7	1	72.2 (M:72.2)	2	5.5	31.73	290	No significant similarity found							No hit	No
655		true	ASP13802_1	nuclear minus strand Method: p4e->ESTScan	18.6	10.3	1	50.1 (M:50.1)	2	7.6	98.97	655	No significant similarity found							No hit	No
110		true	GPP00397	nuclear plus strand Method: p4e->ESTScan	7.0	12.7	1	137.2 (M:137.2)	2	12.5	757.60	110	No significant similarity found							No hit	No
96 #		true	GRP04934_1	nuclear plus strand Method: p4e->ESTScan	24.6	10.1	1	149.1 (M:149.1)	2	4.1	113.01	96	No significant similarity found							No hit	No
89 #		true	HBP08988_1	nuclear plus strand Method: p4e->ESTScan	18.1	10.8	1	156.7 (M:156.7)	2	12.7	35.65	89	No significant similarity found							No hit	No
389		true	HBP18157_1	nuclear plus strand Method: p4e->ESTScan	11.3	4.9	1	61.9 (M:61.9)	2	7.0	138.55	389	No significant similarity found							No hit	No
53 #		true	HGP04218_1	nuclear minus strand Method: p4e->ESTScan	21.0	10.4	1	202.2 (M:202.2)	5	10.5	209.03	53	No significant similarity found							No hit	No
119		true	MCP05527_1	nuclear plus strand Method: p4e->ESTScan	23.6	5.5	1	128.0 (M:128.0)	3	11.3	583.78	119	No significant similarity found							No hit	No
363		true	MIP03734_1	nuclear plus strand Method: p4e->ESTScan	19.3	10.1	1	64.4 (M:64.4)	2	9.9	668.50	363	No significant similarity found							No hit	No
133		true	MJP01213_1	nuclear plus strand Method: p4e->ESTScan	18.0	4.5	1	119.8 (M:119.8)	3	16.6	254.75	133	No significant similarity found							No hit	No
912		true	TMP03565_1	nuclear minus strand Method: p4e->ESTScan	7.0	9.3	1	42.4 (M:42.4)	2	17.2	184.45	912	No significant similarity found							No hit	No
